# Supplementary material for: Untargeted Metabolomics Reveals Raw Material Geographic Origin as a Key Factor Shaping the Quality of Ginger-Derived Exosome-like Nanovesicles
Source: Foods. 2026 Jan 22;15(2):408. doi: 10.3390/foods15020408 (PMC12841063; doi:10.3390/foods15020408)
Supplement: Supplementary file 1 [file foods-15-00408-s001.zip]

Archive with 1 entries (1 files):
- foods-4094084-supplementary.pdf
